# Supplementary material for: Cell-Free DNA in Plasma and Serum Indicates Disease Severity and Prognosis in Blunt Trauma Patients
Source: Diagnostics (Basel). 2023 Mar 17;13(6):1150. doi: 10.3390/diagnostics13061150 (PMC10047705; doi:10.3390/diagnostics13061150)
Supplement: Supplementary file 1 [file diagnostics-13-01150-s001.zip]

Archive with 1 entries (1 files):
- diagnostics-2244470-supplementary.pdf
